# Supplementary material for: Arabidopsis thaliana Xylem Cysteine Protease 1 Gene Regulates Xylem Bridge Reconnection and Delayed Incompatibility in Arabidopsis/Nicotiana Interfamilial Grafts
Source: Plants (Basel). 2026 Jun 23;15(13):1939. doi: 10.3390/plants15131939 (PMC13364277; doi:10.3390/plants15131939)
Supplement: Supplementary file 1 [file plants-15-01939-s001.zip]

Archive with 4 entries (4 files):
- Supplemental Table 1.pdf
- Supplemental Figure 1.png
- Supplemental Figure 2.png
- Supplemental Figure 3.png
